# Supplementary material for: Mechanisms of ranolazine pretreatment in preventing ventricular tachyarrhythmias in diabetic db/db mice with acute regional ischemia–reperfusion injury
Source: Sci Rep. 2020 Nov 18;10:20032. doi: 10.1038/s41598-020-77014-0 (PMC7674419; doi:10.1038/s41598-020-77014-0)
Supplement: Supplementary file 3 — Supplementary Information 2. [file 41598_2020_77014_MOESM3_ESM.xlsx]

## Sheet: Protein
	SERCA	PLB	PLB-S	PLB-T	CaMKII	CaMKII-α	DHP1α	NCX	CASQ2	SCN5A	CX43
db/db R	1.16901	0.861695	1.13754	0.451988	0.974873	0.63775	0.599062	1.20804	0.322288	0.893857	0.753057
non-IR	0.638667	3.03714	3.65298	1.70824	0.716789	0.325263	1.44731	2.57188	2.73469	1.86781	2.48911
	0.725839	1.39305	0.998283	0.181558	0.613202	1.18333	1.07808	1.34208	0.899842	0.935606	0.546499
	0.593039	0.519653	0.58935	0.0938759	0.469995	1.10987	0.172835	1.34853	0.951748	0.937195	0.788468
	0.565168	0.697001	0.494112	1.02688	1.07931	0.845345	0.711537	0.721749	1.03454	0.745132	0.491902
	0.922415	1.09434	0.891853	1.38886	0.976028	1.03631	0.963979	0.707591	1.00809	0.998249	0.666758
mean	0.769023	1.26715	1.29402	0.808568	0.805034	0.856312	0.8288	1.31664	1.15853	1.06297	0.955966
SD	0.23448	0.919432	1.18108	0.667067	0.240895	0.326661	0.438129	0.680282	0.816242	0.403389	0.759793
IR	1.14142	0.799537	1.06112	0.579787	1.08936	0.600437	0.87086	1.14502	0.238028	1.14598	0.91237
	0.630495	0.931629	1.0425	0.788968	0.243188	0.232612	0.679272	1.06917	1.00132	0.831175	0.954428
	1.02586	1.37965	0.904438	0.385415	0.660274	0.787508	0.793837	1.4529	1.20116	0.789904	0.44564
	1.09401	0.27947	0.578383	0.0889075	0.637621	0.594883	0.210343	1.12776	1.05679	0.929604	0.8877
	0.709648	1.09431	0.517999	0.265844	0.83256	0.858162	0.485964	0.68748	1.00551	0.880577	0.672662
	0.822015	0.379538	0.342117	0.656321	0.998035	0.918427	0.617197	0.476819	0.85277	0.764016	0.806231
mean	0.903907	0.81069	0.741093	0.460874	0.743506	0.665338	0.609579	0.993189	0.892597	0.890209	0.779838
SD	0.212893	0.421188	0.301786	0.261563	0.303575	0.250036	0.237404	0.35167	0.339643	0.138948	0.1916
t test	0.209695	0.262024	0.245347	0.154885	0.569231	0.0795973	0.19038	0.238127	0.4171	0.398882	0.549888
db/db C	0.50485	1.85635	1.06068	2.08523	0.746544	0.751372	1.01877	1.63439	1.86717	1.32958	1.198
non-IR	0.488589	1.20529	1.03695	1.17338	0.160883	0.26978	0.542819	1.20649	1.26962	0.819249	0.420059
	0.671382	1.28303	1.13025	1.36183	0.691362	0.0743341	0.33283	0.672032	1.34923	0.887594	0.665116
	0.861158	0.660382	0.855369	0.266855	0.688607	0.695834	0.352214	1.62329	1.38333	1.39821	0.998464
	0.512699	0.126755	0.426542	0.793863	0.637467	0.792992	0.83372	0.313407	0.693732	0.586851	0.839845
	0.722086	0.966988	0.959811	1.17698	0.844425	1.02382	0.843907	0.806338	0.735519	0.887625	1.22381
mean	0.626794	1.01647	0.911599	1.14302	0.628215	0.601356	0.654043	1.04266	1.21643	0.984851	0.890882
SD	0.150322	0.58872	0.255543	0.60453	0.239528	0.356182	0.28566	0.536496	0.441877	0.314465	0.313683
IR	1.27532	1.20868	1.28519	1.05668	1.25504	1.04537	1.02329	1.38559	0.764235	0.797623	1.27359
	1.10614	0.943679	1.33159	1.14905	0.277136	0.162203	0.927159	1.18022	1.21681	0.786303	0.90838
	0.823244	1.10871	0.63819	0.860009	0.848628	0.193325	1.0014	0.757893	1.06423	0.898961	1.17172
	0.620087	0.313517	0.474444	0.140932	0.608729	0.280046	0.213164	1.08598	0.928207	0.909762	0.783385
	0.016679	0.547847	0.0224085	0.567455	0.0634802	0.324267	0.1575	0.0364115	0.0601957	0.365168	0.687097
	0.390008	0.547847	0.190533	0.304732	0.63211	0.182817	0.540801	0.862926	0.653809	0.706011	1.18531
mean	0.705246	0.778379	0.657059	0.679809	0.614188	0.364671	0.643886	0.884836	0.781249	0.743971	1.00158
SD	0.464839	0.358882	0.548392	0.409483	0.420213	0.339285	0.396164	0.472204	0.406901	0.200555	0.241615
t test	0.729076	0.167099	0.199676	0.0402866	0.929209	0.224621	0.960849	0.168842	0.0427822	0.0480318	0.429652
db/+ R	0.825068	1.09993	0.864506	0.558248	0.741431	0.642259	0.957837	1.36763	0.154587	0.843605	0.767787
non-IR	1.10784	0.596535	1.77146	0.387526	1.01923	0.167203	0.51214	0.926126	0.347339	0.74224	1.16292
	0.48759	1.07102	0.28887	0.549157	0.528534	0.620196	0.718782	0.67599	0.871456	0.734344	0.757192
	0.822834	0.118495	0.640557	0.842251	1.25305	0.364	0.322208	2.13084	2.16728	1.56721	0.805789
	0.572717	0.402125	0.088173	0.648525	0.629384	0.543985	0.473204	0.241567	0.702119	0.683547	0.264713
	0.940884	0.804198	0.390704	0.56959	1.01198	0.583703	0.837255	0.518301	0.63235	0.773754	0.436055
mean	0.792823	0.682051	0.674044	0.592549	0.863935	0.486891	0.636904	0.976742	0.812521	0.890784	0.699076
SD	0.230093	0.385775	0.602262	0.149067	0.275666	0.185388	0.241346	0.682408	0.711724	0.335548	0.313843
IR	1.01324	0.709304	0.811828	0.544194	1.06608	0.661946	1.12572	1.19651	0.0416695	0.716807	0.832853
	0.825991	0.83461	0.852665	0.920585	0.248115	0.577072	0.936381	1.30411	0.96573	0.9511	0.945351
	0.505365	1.08065	0.375996	0.894236	0.754559	0.246283	0.788255	0.999297	0.869904	0.806574	0.526062
	0.5393	0.0761562	0.372965	0.637382	0.861185	0.707727	0.572785	0.832496	1.40339	1.0346	0.814069
	0.603938	0.831158	0.284934	1.06708	0.99426	0.811764	0.651264	0.608337	0.818247	0.460033	0.539672
	0.902111	1.01648	0.462355	0.931967	0.487314	0.59173	0.452184	0.592374	0.560486	0.896489	0.761665
mean	0.731657	0.758059	0.52679	0.832574	0.735252	0.59942	0.754431	0.922186	0.776571	0.810934	0.736612
SD	0.2106	0.360393	0.243511	0.198838	0.313541	0.19287	0.247828	0.29745	0.452969	0.204453	0.168866
t test	0.460271	0.542192	0.419107	0.0941139	0.550481	0.386364	0.340062	0.844201	0.850887	0.507245	0.712753
db/+ C	0.387712	1.48334	0.911936	1.12816	0.479549	0.379348	1.24173	1.33958	0.753063	1.04919	0.800934
non-IR	0.834349	0.665337	0.272539	0.891482	0.318391	0.799916	0.664226	1.0603	0.680382	0.686206	0.982329
	0.826317	1.7175	1.59165	0.912374	1.18184	0.73185	0.870836	1.14042	1.31096	1.50382	0.909851
	0.531225	0.958081	1.21993	0.982698	0.70994	0.39739	0.612134	0.211928	0.94872	0.900711	0.696517
	0.891073	1.13799	0.71337	1.05285	0.476131	0.180424	0.156508	0.248492	0.769297	0.891778	0.989055
	0.902848	1.00331	0.639204	1.01129	0.536103	0.035503	0.38248	0.854756	0.517785	0.857497	0.485216
mean	0.728921	1.16093	0.891439	0.996476	0.616993	0.420738	0.654653	0.809246	0.830035	0.981534	0.81065
SD	0.215709	0.381011	0.464111	0.0883474	0.304018	0.29966	0.378292	0.474819	0.27382	0.280909	0.195024
IR	0.82878	0.735853	0.895483	0.601604	0.754477	0.91551	0.822413	0.860873	0.400035	0.812613	0.916107
	1.20157	1.11265	1.14479	0.722075	1.21051	0.93641	1.08836	0.932611	1.08709	0.838589	1.05899
	0.654212	1.21708	0.935335	0.327935	0.982916	1.00691	0.852573	1.01949	0.677342	0.995864	1.12597
	0.55543	1.08716	1.2512	1.01036	1.08939	0.560778	0.697466	1.06302	0.869798	1.03503	0.940439
	0.868524	0.930287	0.932083	0.801332	0.840106	0.0598458	0.360711	0.845488	0.49742	0.845797	0.565662
	1.09367	0.918926	0.777199	0.951568	0.826957	0.481947	0.469549	0.627481	0.47485	0.795136	0.696012
mean	0.867031	1.00033	0.989348	0.735813	0.950726	0.660233	0.715178	0.891494	0.667756	0.887172	0.883862
SD	0.247844	0.172404	0.174781	0.249314	0.175398	0.364353	0.266809	0.155082	0.266329	0.101764	0.214505
t test	0.213659	0.401499	0.645469	0.0497425	0.065368	0.0553508	0.618527	0.714374	0.308621	0.394333	0.5081
